# Supplementary material for: Multi-Target Effect of Aloeresin-A against Bacterial and Host Inflammatory Targets Benefits Contact Lens-Related Keratitis: A Multi-Omics and Quantum Chemical Investigation
Source: Molecules. 2023 Oct 6;28(19):6955. doi: 10.3390/molecules28196955 (PMC10574460; doi:10.3390/molecules28196955)
Supplement: Supplementary file 1 [file molecules-28-06955-s001.zip]

Archive with 1 entries (1 files):
- molecules-2602792-supplementary.pdf
